# Supplementary material for: Comparison of suture anchor penetration rate between navigation-assisted and traditional shoulder arthroscopic capsulolabral repair
Source: PLoS One. 2022 May 5;17(5):e0267943. doi: 10.1371/journal.pone.0267943 (PMC9070905; doi:10.1371/journal.pone.0267943)
Supplement: S1 Data — (XLSX) [file pone.0267943.s001.xlsx]

## Sheet: 工作表1
traditional group
NO.	sex	age	BMI	physical examination	diagnosis	surgery	total anchors used	zone I (pentration/total)	zone II (pentration/total)	zone III (pentration/total)	zone IV (pentration/total)	surgical time(mins)	ASES pre-op	ASES post op
1	M	24	24.6	anterior apprehension test: + posterior jerk test: + inferior sulcus test: +	Multiple direction instability (Anterior-inferior predominant, posterior-inferior secondary ) of right shoulder	Arthroscopic anterior-inferior and posterior-inferior capsulolabroplasty with 2.9 mm BioRaptor suture anchor at 3', 5', 6', 7',9' o'clock positions of glenoid, right shoulder	5	0	1	(2/3)	1	141	61	77
2	M	32	20.4	anterior apprehension test: + posterior jerk test: - inferior sulcus test: -	Anterior instabilty with bankart lesion , left shoulder	Arthroscopic anterior-inferior capsulolabroplasty with 2.9 mm BioRaptor suture anchor at 5',7',9' o'clock positions of glenoid, left shoulder	3	0	1	2	0	92	74	93
3	M	28	21.4	anterior apprehension test: + posterior jerk test:- inferior sulcus test: +	anterior instability with bankart lesion and Hill-Sachs lesion , left shoulder	Arthroscopic anterior-inferior capsulolabroplasty with 2.9 mm BioRaptor suture anchor at 5', 7',8', 9' o'clock position of the glenoid rim , left shoulder	4	0	2	(1/2)	0	113	63	87
4	M	26	22.5	anterior apprehension test: - posterior jerk test: + inferior sulcus test: +	Posterior-inferior instability of right	Arthroscopic posterior-inferior capsulolabroplasty with 2.9 mm BioRaptor suture anchor at 6', 7',8', 9' o'clock position of the glenoid rim, right shoulder	4	0	0	(1/2)	(1/2)	126	73	90
5	M	34	26.2	anterior apprehension test: + posterior jerk test:- inferior sulcus test:+	anterior instability with Bankart and Hill-Sachs lesions , right shoulder	Arthroscopic anterior-inferior and posterior-inferior capsulolabroplasty with 2.9 mm BioRaptor suture anchor at 3',5', 6', 7' o' clock position of glenoid rim,right shoulder	4	0	1	(2/3)	0	112	68	92
6	M	32	23.7	anterior apprehension test: + posterior jerk test:- inferior sulcus test: -	Anterior instability with atypical Bankart lesion(cartilage erosion) and Hill-Sachs lesion ,left shoulder	Arthroscopic anterior-inferior capsulolabroplasty with 2.9 mm BioRaptor suture anchor at 5',7', 9' o'clock position of glenoid rim ,left shoulder	3	0	1	2	0	132	68	81
7	M	29	25.3	anterior apprehension test: - posterior jerk test: + inferior sulcus test: +	Posteior-inferior instability with Reverse Bankart lesion ,right shoulder	Arthroscopic posterior-inferior capsulolabroplasty with 2.9 mm BioRaptor suture anchor at 5',7', 8', 9',10' o clock position of glenoid rim ,right shoulder	5	0	0	(1/2)	3	114	68	87
8	M	25	19.8	anterior apprehension test: + posterior jerk test: - inferior sulcus test: +	anterior instability with bankart lesion , left shoulder	Arthroscopic anterior-inferior capsulolabroplasty with 2.9 mm BioRaptor suture anchor at 4',5',7',9' o'clock position of the glenoid rim	4	0	1	(1/2)	1	89	71	82
9	M	31	22.8	anterior apprehension test: + posterior jerk test: + inferior sulcus test: +	Multiple direction instability (anterior-inferior predominant and posterior-inferior secondary) with Hill-Sach lesion ,right shoulder	Arthroscopic treair with anterior-inferior and post-inferior capsulolabroplasty with 2.9mm BioRaptor suture anchor at 3' , 5', 7,'8' 9' o' clock position of gelnoid rim ,right shoulder	5	0	1	(1/2)	2	138	64	82
10	M	23	21.2	anterior apprehension test: + posterior jerk test: - inferior sulcus test: -	Anterior instability with bankart and Hill-sachs lesion ,right shoulder	Arthroscopic anterior-inferior capsulolabroplsty with 2.9mm BioRaptor suture anchor at 3',5',7' o'clock position of glenoid rim, right shoulder	3	0	1	2	0	120	58	88
	mean±SD	28.4 ± 3.8	22.8 ± 2.1			total anchors	40	0	9	22	9	117.7±17.6	66.8 ± 5.2	85.9 ± 5.2
						penetrated anchors	10	0	0	9	1
navigation group
No	sex	age	BMI	physical examination	diagnosis	surgery	total anchors used	zone I (pentration/total)	zone II (pentration/total)	zone III (pentration/total)	zone IV (pentration/total)	surgical time(mins)	ASES pre-op	ASES post op
1	M	32	23.2	anterior apprehension test: +- o'brien test : - biceps load II test:+ anterior slide test: +	SLAP lesion , type II,right shoulder	Arthroscopic SLAPII repair with 2.9 mm BioRaptor suture anchor at 12' o' clock position of glenoid rim ,right shoulder	1	1	0	0	0	92	68	92
2	M	22	23.4	anterior apprehension test: + posterior jerk test: - inferior sulcus test: +	anterior instability , right shoulder	arthroscopic anterior-inferior capsulolabroplasty with 2.9 mm BuiRaptor suture anchor at 3',4',5',6' o'clock position of glenoid rim , right shoulder	4	0	2	(1/2)	0	190	56	87
3	M	26	22.1	anterior apprehension test: + posterior jerk test: - inferior sulcus test: -	anterior intstability with Bankart lesion and Hill-Scah lesion, left shoulder	arthroscopic anterior-inferior capsulolabroplasty with 2.9 mm BuiRaptor suture anchor at 9',8',7',5 o'clock position of glenoid rim,left shoulder	4	0	2	2	0	195	71	93
4	M	33	26.2	anterior apprehension test: - posterior jerk test: + inferior sulcus test:- +	Posterior-inferior instability, left shoulder	Arthroscopic posterior-inferior capsulolabroplasty with 2.9 mm BioRaptor at 3', 4', 5', 7' o'clock position of glenoid rim, left shoulder	4	0	0	2	(1/2)	201	69	88
5	M	28	19.6	anterior apprehension test: + posterior jerk test: - inferior sulcus test: +	anterior instability with typical Bankart lesion, right shoulder	arthroscopic anterior-inferior capsulolabroplasty with 2.9 mm BioRaptor suture anchor at 4',5',6',7' o'clock position of glenoid rim , right shoulder	4	0	1	3	0	183	63	84
6	M	27	23.5	anterior apprehension test: + posterior jerk test: + inferior sulcus test: +	Multiple direction instability (anterior-inferior predominant , posterior-inferior secondary), right shoulder with typical Bankart lesion and Hill-Sach lesion	Arthroscopic anterior inferior capsulolabroplasty and posterior-inferior capsulolabroplasty with 2.9 mm BioRaptor suture anchor and 3', 5', 6', 7', 9' o'clock position of the glenoid rim,right shouldrt	5	0	1	(1/3)	1	202	58	83
7	M	26	22.8	anterior apprehension test: - o'brien test : + biceps load II test:+ anterior slide test: -	SLAP lesion,type II , left shoulder	Arthroscopic SLAPII repair with 2.9 mm BioRaptor suture anchor at 12',1' o' clock position of glenoid rim ,left shoulder	2	1	0	0	1	115	72	90
8	M	34	23.9	anterior apprehension test: + posterior jerk test: + inferior sulcus test: +	Multiple direction instability(Anterior-in ferior predominant, Posterior-inferior secondary), right shoulder	Arthroscopic anterior-inferior and posterior-inferior capsulolabroplasty with 2.9 mm BioRaptor at 3', 5', 6', 7' o'clock position of glenoid rim , right shoulder	4	0	1	3	0	198	61	81
9	M	29	22.8	anterior apprehension test: + posterior jerk test: - inferior sulcus test: +	Anterior instability with bankart lesion , left shoulder	Arthroscopic anterior-inferior capsulolabroplsty with 2.9 mm BioRaptor suture anchor at 4', 5',7',9' ,10' o'clock position of the glenoid rim, left shoulder	5	0	2	(1/2)	1	211	68	87
10	M	21	18.7	anterior apprehension test: + posterior jerk test: - inferior sulcus test: -	anterior instabilty with bankart lesion left shoulder	Arthroscopic capsulolabroplasty by 2.9 mm BioRaptor suture anchor at 4',6', 7' ,9 o'clock position of the glenoid rim,left shoulder	4	0	1	2	1	189	64	87
	mean±SD	27.8 ± 4.3	22.62 ± 2.1			total anchors	37	2	10	19	6	177.6±-40.2	65 ± 5.4	87.2 ± 3.8
						penetrated anchors	4	0	0	3	1
